# Supplementary material for: Rivaroxaban Ameliorates Sunitinib-Induced Injury of Cardiomyocytes via Repressing MAPK Signaling Pathway
Source: Cardiovasc Ther. 2025 Jul 25;2025:2208110. doi: 10.1155/cdr/2208110 (PMC12316504; doi:10.1155/cdr/2208110)
Supplement: Supporting Information 2 — The enrichment results of GO function annotation and KEGG pathway analysis are shown in the supporting tables. [file 2208110.f2.xlsx]

## Sheet: BP
ID	Description	GeneRatio	BgRatio	pvalue	p.adjust	qvalue	geneID	Count
GO:0014066	regulation of phosphatidylinositol 3-kinase signaling	7/15	127/18866	3.26163e-12	4.91853e-09	1.82308e-09	MAPK1/PDGFRB/KIT/PDGFRA/SRC/FLT3/KDR	7
GO:0014065	phosphatidylinositol 3-kinase signaling	7/15	154/18866	1.28255e-11	9.67039e-09	3.58438e-09	MAPK1/PDGFRB/KIT/PDGFRA/SRC/FLT3/KDR	7
GO:0043552	positive regulation of phosphatidylinositol 3-kinase activity	5/15	33/18866	3.53635e-11	1.51608e-08	5.61944e-09	PDGFRB/KIT/PDGFRA/SRC/FLT3	5
GO:0014068	positive regulation of phosphatidylinositol 3-kinase signaling	6/15	88/18866	4.19136e-11	1.51608e-08	5.61944e-09	PDGFRB/KIT/PDGFRA/SRC/FLT3/KDR	6
GO:0048015	phosphatidylinositol-mediated signaling	7/15	192/18866	6.08688e-11	1.51608e-08	5.61944e-09	MAPK1/PDGFRB/KIT/PDGFRA/SRC/FLT3/KDR	7
GO:0090218	positive regulation of lipid kinase activity	5/15	37/18866	6.48346e-11	1.51608e-08	5.61944e-09	PDGFRB/KIT/PDGFRA/SRC/FLT3	5
GO:0048017	inositol lipid-mediated signaling	7/15	196/18866	7.03753e-11	1.51608e-08	5.61944e-09	MAPK1/PDGFRB/KIT/PDGFRA/SRC/FLT3/KDR	7
GO:1903727	positive regulation of phospholipid metabolic process	5/15	50/18866	3.13333e-10	5.90633e-08	2.18921e-08	PDGFRB/KIT/PDGFRA/SRC/FLT3	5
GO:0043551	regulation of phosphatidylinositol 3-kinase activity	5/15	58/18866	6.75232e-10	1.13139e-07	4.19355e-08	PDGFRB/KIT/PDGFRA/SRC/FLT3	5
GO:0043550	regulation of lipid kinase activity	5/15	67/18866	1.41752e-09	2.13761e-07	7.92316e-08	PDGFRB/KIT/PDGFRA/SRC/FLT3	5
GO:0062197	cellular response to chemical stress	7/15	360/18866	4.90425e-09	6.72328e-07	2.49202e-07	MAPK1/PDGFRB/CASP3/NOS3/PARP1/PDGFRA/SRC	7
GO:0018108	peptidyl-tyrosine phosphorylation	7/15	374/18866	6.38594e-09	7.82846e-07	2.90166e-07	PDGFRB/STAT3/KIT/PDGFRA/SRC/FLT3/KDR	7
GO:0018212	peptidyl-tyrosine modification	7/15	377/18866	6.74868e-09	7.82846e-07	2.90166e-07	PDGFRB/STAT3/KIT/PDGFRA/SRC/FLT3/KDR	7
GO:1903725	regulation of phospholipid metabolic process	5/15	95/18866	8.39946e-09	9.04742e-07	3.35347e-07	PDGFRB/KIT/PDGFRA/SRC/FLT3	5
GO:0008585	female gonad development	5/15	100/18866	1.089e-08	1.09481e-06	4.05797e-07	CASP3/KIT/NOS3/PDGFRA/SRC	5
GO:0008406	gonad development	6/15	223/18866	1.1677e-08	1.10055e-06	4.07926e-07	PDGFRB/CASP3/KIT/NOS3/PDGFRA/SRC	6
GO:0045137	development of primary sexual characteristics	6/15	229/18866	1.36841e-08	1.16754e-06	4.32755e-07	PDGFRB/CASP3/KIT/NOS3/PDGFRA/SRC	6
GO:0046545	development of primary female sexual characteristics	5/15	105/18866	1.39362e-08	1.16754e-06	4.32755e-07	CASP3/KIT/NOS3/PDGFRA/SRC	5
GO:0000302	response to reactive oxygen species	6/15	235/18866	1.59689e-08	1.26651e-06	4.69437e-07	MAPK1/PDGFRB/CASP3/NOS3/PDGFRA/SRC	6
GO:0046777	protein autophosphorylation	6/15	237/18866	1.67972e-08	1.26651e-06	4.69437e-07	PDGFRB/KIT/PDGFRA/SRC/FLT3/KDR	6
GO:0048608	reproductive structure development	7/15	443/18866	2.05342e-08	1.47455e-06	5.4655e-07	MAPK1/PDGFRB/CASP3/KIT/NOS3/PDGFRA/SRC	7
GO:0061458	reproductive system development	7/15	447/18866	2.18441e-08	1.49731e-06	5.54986e-07	MAPK1/PDGFRB/CASP3/KIT/NOS3/PDGFRA/SRC	7
GO:0006979	response to oxidative stress	7/15	458/18866	2.58183e-08	1.64599e-06	6.10094e-07	MAPK1/PDGFRB/CASP3/NOS3/PARP1/PDGFRA/SRC	7
GO:0046660	female sex differentiation	5/15	119/18866	2.61961e-08	1.64599e-06	6.10094e-07	CASP3/KIT/NOS3/PDGFRA/SRC	5
GO:0022602	ovulation cycle process	4/15	47/18866	4.52224e-08	2.6284e-06	9.74229e-07	CASP3/NOS3/PDGFRA/SRC	4
GO:0007548	sex differentiation	6/15	280/18866	4.53172e-08	2.6284e-06	9.74229e-07	PDGFRB/CASP3/KIT/NOS3/PDGFRA/SRC	6
GO:0038084	vascular endothelial growth factor signaling pathway	4/15	51/18866	6.32409e-08	3.53212e-06	1.3092e-06	PDGFRB/PDGFRA/FLT3/KDR	4
GO:0034599	cellular response to oxidative stress	6/15	310/18866	8.2866e-08	4.46293e-06	1.6542e-06	MAPK1/PDGFRB/NOS3/PARP1/PDGFRA/SRC	6
GO:0045834	positive regulation of lipid metabolic process	5/15	153/18866	9.24064e-08	4.80514e-06	1.78105e-06	PDGFRB/KIT/PDGFRA/SRC/FLT3	5
GO:0045747	positive regulation of Notch signaling pathway	4/15	57/18866	9.96833e-08	5.01075e-06	1.85726e-06	STAT3/KIT/NOS3/SRC	4
GO:0034614	cellular response to reactive oxygen species	5/15	170/18866	1.56352e-07	7.60576e-06	2.81911e-06	MAPK1/PDGFRB/NOS3/PDGFRA/SRC	5
GO:0042698	ovulation cycle	4/15	69/18866	2.16942e-07	1.02234e-05	3.78936e-06	CASP3/NOS3/PDGFRA/SRC	4
GO:0035924	cellular response to vascular endothelial growth factor stimulus	4/15	75/18866	3.04157e-07	1.38991e-05	5.15175e-06	PDGFRB/PDGFRA/FLT3/KDR	4
GO:0051900	regulation of mitochondrial depolarization	3/15	22/18866	6.20547e-07	2.75231e-05	1.02016e-05	PARP1/SRC/KDR	3
GO:0051882	mitochondrial depolarization	3/15	24/18866	8.14798e-07	3.51061e-05	1.30123e-05	PARP1/SRC/KDR	3
GO:0048872	homeostasis of number of cells	5/15	256/18866	1.18891e-06	4.98023e-05	1.84594e-05	STAT3/CASP3/KIT/NOS3/FLT3	5
GO:0008593	regulation of Notch signaling pathway	4/15	108/18866	1.32054e-06	5.34907e-05	1.98266e-05	STAT3/KIT/NOS3/SRC	4
GO:0050730	regulation of peptidyl-tyrosine phosphorylation	5/15	263/18866	1.35779e-06	5.34907e-05	1.98266e-05	PDGFRB/STAT3/KIT/SRC/FLT3	5
GO:0043406	positive regulation of MAP kinase activity	5/15	264/18866	1.38338e-06	5.34907e-05	1.98266e-05	MAPK1/PDGFRB/KIT/SRC/FLT3	5
GO:0043491	protein kinase B signaling	5/15	278/18866	1.7835e-06	6.7238e-05	2.49221e-05	PDGFRB/KIT/PDGFRA/SRC/KDR	5
GO:0008210	estrogen metabolic process	3/15	32/18866	1.98913e-06	7.3161e-05	2.71175e-05	PDGFRA/CYP3A4/CYP3A5	3
GO:0034405	response to fluid shear stress	3/15	36/18866	2.85792e-06	0.000102613	3.80339e-05	PDGFRB/NOS3/SRC	3
GO:0060326	cell chemotaxis	5/15	311/18866	3.09124e-06	0.000108409	4.01823e-05	MAPK1/PDGFRB/KIT/PDGFRA/KDR	5
GO:0070371	ERK1 and ERK2 cascade	5/15	325/18866	3.8339e-06	0.000131398	4.87033e-05	MAPK1/PDGFRB/PDGFRA/SRC/KDR	5
GO:1900371	regulation of purine nucleotide biosynthetic process	3/15	42/18866	4.58194e-06	0.000153546	5.69125e-05	STAT3/NOS3/PARP1	3
GO:0043405	regulation of MAP kinase activity	5/15	342/18866	4.9173e-06	0.000157962	5.85495e-05	MAPK1/PDGFRB/KIT/SRC/FLT3	5
GO:0030808	regulation of nucleotide biosynthetic process	3/15	43/18866	4.92323e-06	0.000157962	5.85495e-05	STAT3/NOS3/PARP1	3
GO:0071902	positive regulation of protein serine/threonine kinase activity	5/15	345/18866	5.13122e-06	0.000161206	5.97517e-05	MAPK1/PDGFRB/KIT/SRC/FLT3	5
GO:0030168	platelet activation	4/15	158/18866	6.01582e-06	0.000182382	6.76006e-05	MAPK1/NOS3/PDGFRA/SRC	4
GO:0010863	positive regulation of phospholipase C activity	3/15	46/18866	6.04714e-06	0.000182382	6.76006e-05	PDGFRB/KIT/PDGFRA	3
GO:1900274	regulation of phospholipase C activity	3/15	48/18866	6.88349e-06	0.000202224	7.49551e-05	PDGFRB/KIT/PDGFRA	3
GO:0031960	response to corticosteroid	4/15	164/18866	6.97323e-06	0.000202224	7.49551e-05	CASP3/PARP1/SRC/FLT3	4
GO:0003254	regulation of membrane depolarization	3/15	49/18866	7.32892e-06	0.000208528	7.72921e-05	PARP1/SRC/KDR	3
GO:0002244	hematopoietic progenitor cell differentiation	4/15	172/18866	8.41965e-06	0.000235126	8.71507e-05	KIT/PDGFRA/FLT3/KDR	4
GO:0030324	lung development	4/15	177/18866	9.42951e-06	0.00025854	9.58291e-05	MAPK1/PDGFRB/NOS3/PDGFRA	4
GO:0051897	positive regulation of protein kinase B signaling	4/15	178/18866	9.64177e-06	0.000259639	9.62364e-05	PDGFRB/KIT/PDGFRA/SRC	4
GO:0042493	response to drug	5/15	397/18866	1.01541e-05	0.000267793	9.92588e-05	STAT3/CASP3/SRC/CYP3A4/ABCB1	5
GO:0030323	respiratory tube development	4/15	181/18866	1.02997e-05	0.000267793	9.92588e-05	MAPK1/PDGFRB/NOS3/PDGFRA	4
GO:0003018	vascular process in circulatory system	4/15	190/18866	1.24734e-05	0.000318812	0.000118169	NOS3/SRC/ABCG2/ABCB1	4
GO:0048008	platelet-derived growth factor receptor signaling pathway	3/15	59/18866	1.28702e-05	0.000323471	0.000119896	PDGFRB/PDGFRA/SRC	3
GO:0007219	Notch signaling pathway	4/15	195/18866	1.38181e-05	0.000336091	0.000124574	STAT3/KIT/NOS3/SRC	4
GO:0050731	positive regulation of peptidyl-tyrosine phosphorylation	4/15	195/18866	1.38181e-05	0.000336091	0.000124574	STAT3/KIT/SRC/FLT3	4
GO:1904356	regulation of telomere maintenance via telomere lengthening	3/15	61/18866	1.42347e-05	0.00034073	0.000126293	MAPK1/PARP1/SRC	3
GO:0010518	positive regulation of phospholipase activity	3/15	62/18866	1.49514e-05	0.000343617	0.000127363	PDGFRB/KIT/PDGFRA	3
GO:0019216	regulation of lipid metabolic process	5/15	431/18866	1.51123e-05	0.000343617	0.000127363	PDGFRB/KIT/PDGFRA/SRC/FLT3	5
GO:0030099	myeloid cell differentiation	5/15	431/18866	1.51123e-05	0.000343617	0.000127363	STAT3/CASP3/KIT/PARP1/SRC	5
GO:0051054	positive regulation of DNA metabolic process	4/15	200/18866	1.52668e-05	0.000343617	0.000127363	MAPK1/PDGFRB/PARP1/SRC	4
GO:0060541	respiratory system development	4/15	204/18866	1.65041e-05	0.000366003	0.000135661	MAPK1/PDGFRB/NOS3/PDGFRA	4
GO:0048568	embryonic organ development	5/15	451/18866	1.88098e-05	0.000411089	0.000152372	MAPK1/PDGFRB/KIT/PDGFRA/KDR	5
GO:0006644	phospholipid metabolic process	5/15	455/18866	1.96274e-05	0.000421308	0.00015616	PDGFRB/KIT/PDGFRA/SRC/FLT3	5
GO:0062012	regulation of small molecule metabolic process	5/15	456/18866	1.98361e-05	0.000421308	0.00015616	STAT3/KIT/NOS3/PARP1/SRC	5
GO:0070374	positive regulation of ERK1 and ERK2 cascade	4/15	215/18866	2.02883e-05	0.000424928	0.000157502	PDGFRB/PDGFRA/SRC/KDR	4
GO:2000573	positive regulation of DNA biosynthetic process	3/15	69/18866	2.06438e-05	0.00042645	0.000158066	MAPK1/PDGFRB/SRC	3
GO:0042531	positive regulation of tyrosine phosphorylation of STAT protein	3/15	71/18866	2.24982e-05	0.000456636	0.000169254	STAT3/KIT/FLT3	3
GO:0060249	anatomical structure homeostasis	5/15	469/18866	2.27107e-05	0.000456636	0.000169254	MAPK1/PDGFRB/NOS3/PARP1/SRC	5
GO:0010517	regulation of phospholipase activity	3/15	73/18866	2.44591e-05	0.000485321	0.000179886	PDGFRB/KIT/PDGFRA	3
GO:0051881	regulation of mitochondrial membrane potential	3/15	74/18866	2.54804e-05	0.00049902	0.000184964	PARP1/SRC/KDR	3
GO:0050920	regulation of chemotaxis	4/15	229/18866	2.59855e-05	0.000502386	0.000186212	MAPK1/PDGFRB/PDGFRA/KDR	4
GO:0051901	positive regulation of mitochondrial depolarization	2/15	10/18866	2.64544e-05	0.000504979	0.000187173	PARP1/KDR	2
GO:0060193	positive regulation of lipase activity	3/15	76/18866	2.76065e-05	0.000520383	0.000192882	PDGFRB/KIT/PDGFRA	3
GO:1904018	positive regulation of vasculature development	4/15	235/18866	2.87562e-05	0.000535362	0.000198434	STAT3/KIT/NOS3/KDR	4
GO:0032204	regulation of telomere maintenance	3/15	80/18866	3.22023e-05	0.000580192	0.000215051	MAPK1/PARP1/SRC	3
GO:1900182	positive regulation of protein localization to nucleus	3/15	80/18866	3.22023e-05	0.000580192	0.000215051	MAPK1/PARP1/SRC	3
GO:0150104	transport across blood-brain barrier	2/15	11/18866	3.23184e-05	0.000580192	0.000215051	ABCG2/ABCB1	2
GO:0033002	muscle cell proliferation	4/15	244/18866	3.33118e-05	0.000586102	0.000217241	MAPK1/PDGFRB/STAT3/NOS3	4
GO:0010833	telomere maintenance via telomere lengthening	3/15	81/18866	3.34249e-05	0.000586102	0.000217241	MAPK1/PARP1/SRC	3
GO:0009636	response to toxic substance	4/15	250/18866	3.66297e-05	0.000634915	0.000235334	MAPK1/PDGFRB/NOS3/ABCG2	4
GO:0051896	regulation of protein kinase B signaling	4/15	253/18866	3.83768e-05	0.000642378	0.000238101	PDGFRB/KIT/PDGFRA/SRC	4
GO:0010232	vascular transport	2/15	12/18866	3.87642e-05	0.000642378	0.000238101	ABCG2/ABCB1	2
GO:0072584	caveolin-mediated endocytosis	2/15	12/18866	3.87642e-05	0.000642378	0.000238101	MAPK1/SRC	2
GO:1904181	positive regulation of membrane depolarization	2/15	12/18866	3.87642e-05	0.000642378	0.000238101	PARP1/KDR	2
GO:0042509	regulation of tyrosine phosphorylation of STAT protein	3/15	86/18866	3.9997e-05	0.000655603	0.000243002	STAT3/KIT/FLT3	3
GO:0007260	tyrosine phosphorylation of STAT protein	3/15	89/18866	4.43201e-05	0.000718652	0.000266372	STAT3/KIT/FLT3	3
GO:0048863	stem cell differentiation	4/15	264/18866	4.53098e-05	0.000726885	0.000269424	MAPK1/STAT3/KIT/PDGFRA	4
GO:0046427	positive regulation of receptor signaling pathway via JAK-STAT	3/15	90/18866	4.58265e-05	0.000727435	0.000269627	STAT3/KIT/FLT3	3
GO:0009165	nucleotide biosynthetic process	4/15	266/18866	4.66627e-05	0.000732994	0.000271688	MAPK1/STAT3/NOS3/PARP1	4
GO:0051899	membrane depolarization	3/15	91/18866	4.73661e-05	0.000736372	0.00027294	PARP1/SRC/KDR	3
GO:1901293	nucleoside phosphate biosynthetic process	4/15	269/18866	4.87474e-05	0.000750113	0.000278033	MAPK1/STAT3/NOS3/PARP1	4
GO:1904894	positive regulation of receptor signaling pathway via STAT	3/15	93/18866	5.05465e-05	0.00076994	0.000285382	STAT3/KIT/FLT3	3
GO:0035791	platelet-derived growth factor receptor-beta signaling pathway	2/15	14/18866	5.33985e-05	0.00080525	0.00029847	PDGFRB/SRC	2
GO:0034504	protein localization to nucleus	4/15	277/18866	5.46401e-05	0.000815814	0.000302385	MAPK1/STAT3/PARP1/SRC	4
GO:0060191	regulation of lipase activity	3/15	101/18866	6.46659e-05	0.000956042	0.000354361	PDGFRB/KIT/PDGFRA	3
GO:0072224	metanephric glomerulus development	2/15	16/18866	7.0351e-05	0.00102999	0.000381772	PDGFRB/PDGFRA	2
GO:0048511	rhythmic process	4/15	305/18866	7.94233e-05	0.00115164	0.00042686	CASP3/NOS3/PDGFRA/SRC	4
GO:0070372	regulation of ERK1 and ERK2 cascade	4/15	306/18866	8.04374e-05	0.00115449	0.000427916	PDGFRB/PDGFRA/SRC/KDR	4
GO:2000278	regulation of DNA biosynthetic process	3/15	109/18866	8.11509e-05	0.00115449	0.000427916	MAPK1/PDGFRB/SRC	3
GO:0070661	leukocyte proliferation	4/15	313/18866	8.78037e-05	0.00123746	0.000458669	MAPK1/CASP3/KIT/FLT3	4
GO:0061298	retina vasculature development in camera-type eye	2/15	18/18866	8.96151e-05	0.00123981	0.000459543	PDGFRB/PDGFRA	2
GO:2000641	regulation of early endosome to late endosome transport	2/15	18/18866	8.96151e-05	0.00123981	0.000459543	MAPK1/SRC	2
GO:0010544	negative regulation of platelet activation	2/15	19/18866	0.000100112	0.00134794	0.00049962	NOS3/PDGFRA	2
GO:0055003	cardiac myofibril assembly	2/15	19/18866	0.000100112	0.00134794	0.00049962	PDGFRB/PDGFRA	2
GO:0070989	oxidative demethylation	2/15	19/18866	0.000100112	0.00134794	0.00049962	CYP3A4/CYP3A5	2
GO:0008202	steroid metabolic process	4/15	332/18866	0.000110278	0.0014209	0.000526664	KIT/PDGFRA/CYP3A4/CYP3A5	4
GO:0030218	erythrocyte differentiation	3/15	121/18866	0.000110683	0.0014209	0.000526664	STAT3/CASP3/KIT	3
GO:1900542	regulation of purine nucleotide metabolic process	3/15	121/18866	0.000110683	0.0014209	0.000526664	STAT3/NOS3/PARP1	3
GO:0002320	lymphoid progenitor cell differentiation	2/15	20/18866	0.000111185	0.0014209	0.000526664	KIT/FLT3	2
GO:0023019	signal transduction involved in regulation of gene expression	2/15	20/18866	0.000111185	0.0014209	0.000526664	PARP1/PDGFRA	2
GO:2001169	regulation of ATP biosynthetic process	2/15	20/18866	0.000111185	0.0014209	0.000526664	STAT3/PARP1	2
GO:0032496	response to lipopolysaccharide	4/15	334/18866	0.000112865	0.00143026	0.000530131	MAPK1/CASP3/NOS3/SRC	4
GO:0006140	regulation of nucleotide metabolic process	3/15	123/18866	0.0001162	0.00146024	0.000541245	STAT3/NOS3/PARP1	3
GO:0035270	endocrine system development	3/15	125/18866	0.000121892	0.00151828	0.000562758	MAPK1/PDGFRB/PDGFRA	3
GO:1900543	negative regulation of purine nucleotide metabolic process	2/15	21/18866	0.000122832	0.00151828	0.000562758	STAT3/PARP1	2
GO:0007596	blood coagulation	4/15	343/18866	0.00012506	0.00153325	0.000568307	MAPK1/NOS3/PDGFRA/SRC	4
GO:1900180	regulation of protein localization to nucleus	3/15	127/18866	0.000127764	0.00155377	0.000575914	MAPK1/PARP1/SRC	3
GO:0048545	response to steroid hormone	4/15	346/18866	0.00012933	0.00156023	0.000578308	CASP3/PARP1/SRC/FLT3	4
GO:0007599	hemostasis	4/15	348/18866	0.000132235	0.00156661	0.000580673	MAPK1/NOS3/PDGFRA/SRC	4
GO:0050817	coagulation	4/15	349/18866	0.000133705	0.00156661	0.000580673	MAPK1/NOS3/PDGFRA/SRC	4
GO:0034101	erythrocyte homeostasis	3/15	129/18866	0.000133817	0.00156661	0.000580673	STAT3/CASP3/KIT	3
GO:0036120	cellular response to platelet-derived growth factor stimulus	2/15	22/18866	0.000135053	0.00156661	0.000580673	PDGFRB/SRC	2
GO:0045980	negative regulation of nucleotide metabolic process	2/15	22/18866	0.000135053	0.00156661	0.000580673	STAT3/PARP1	2
GO:0002237	response to molecule of bacterial origin	4/15	356/18866	0.000144332	0.00166147	0.000615833	MAPK1/CASP3/NOS3/SRC	4
GO:0035162	embryonic hemopoiesis	2/15	23/18866	0.000147847	0.00167634	0.000621344	KIT/KDR	2
GO:0036119	response to platelet-derived growth factor	2/15	23/18866	0.000147847	0.00167634	0.000621344	PDGFRB/SRC	2
GO:0034754	cellular hormone metabolic process	3/15	134/18866	0.000149762	0.00168538	0.000624695	PDGFRA/CYP3A4/CYP3A5	3
GO:0048565	digestive tract development	3/15	135/18866	0.000153093	0.0017101	0.000633857	KIT/PDGFRA/SRC	3
GO:0010631	epithelial cell migration	4/15	365/18866	0.000158883	0.00174887	0.000648227	KIT/NOS3/SRC/KDR	4
GO:0051052	regulation of DNA metabolic process	4/15	365/18866	0.000158883	0.00174887	0.000648227	MAPK1/PDGFRB/PARP1/SRC	4
GO:0010038	response to metal ion	4/15	366/18866	0.000160563	0.00174899	0.000648273	MAPK1/CASP3/KIT/PARP1	4
GO:0030325	adrenal gland development	2/15	24/18866	0.000161214	0.00174899	0.000648273	PDGFRB/PDGFRA	2
GO:0090132	epithelium migration	4/15	368/18866	0.000163961	0.0017661	0.000654613	KIT/NOS3/SRC/KDR	4
GO:0008584	male gonad development	3/15	141/18866	0.000174093	0.00183988	0.000681961	PDGFRB/KIT/PDGFRA	3
GO:0032355	response to estradiol	3/15	141/18866	0.000174093	0.00183988	0.000681961	PDGFRB/STAT3/CASP3	3
GO:0090130	tissue migration	4/15	374/18866	0.000174471	0.00183988	0.000681961	KIT/NOS3/SRC/KDR	4
GO:0046425	regulation of receptor signaling pathway via JAK-STAT	3/15	142/18866	0.000177765	0.00184876	0.000685251	STAT3/KIT/FLT3	3
GO:0046546	development of primary male sexual characteristics	3/15	142/18866	0.000177765	0.00184876	0.000685251	PDGFRB/KIT/PDGFRA	3
GO:0050921	positive regulation of chemotaxis	3/15	144/18866	0.000185261	0.00188163	0.000697436	MAPK1/PDGFRB/KDR	3
GO:0030810	positive regulation of nucleotide biosynthetic process	2/15	26/18866	0.000189661	0.00188163	0.000697436	STAT3/NOS3	2
GO:0042737	drug catabolic process	2/15	26/18866	0.000189661	0.00188163	0.000697436	CYP3A4/CYP3A5	2
GO:0070633	transepithelial transport	2/15	26/18866	0.000189661	0.00188163	0.000697436	ABCG2/ABCB1	2
GO:0072012	glomerulus vasculature development	2/15	26/18866	0.000189661	0.00188163	0.000697436	PDGFRB/PDGFRA	2
GO:1900373	positive regulation of purine nucleotide biosynthetic process	2/15	26/18866	0.000189661	0.00188163	0.000697436	STAT3/NOS3	2
GO:1903649	regulation of cytoplasmic transport	2/15	26/18866	0.000189661	0.00188163	0.000697436	MAPK1/SRC	2
GO:0001701	in utero embryonic development	4/15	383/18866	0.000191142	0.00188394	0.000698291	MAPK1/PDGFRB/NOS3/PDGFRA	4
GO:0042542	response to hydrogen peroxide	3/15	146/18866	0.000192959	0.00188949	0.000700349	PDGFRB/CASP3/SRC	3
GO:0055123	digestive system development	3/15	147/18866	0.000196884	0.0019155	0.000709988	KIT/PDGFRA/SRC	3
GO:1904357	negative regulation of telomere maintenance via telomere lengthening	2/15	27/18866	0.000204739	0.00196795	0.000729429	PARP1/SRC	2
GO:0042692	muscle cell differentiation	4/15	390/18866	0.000204886	0.00196795	0.000729429	PDGFRB/CASP3/KIT/PDGFRA	4
GO:1904892	regulation of receptor signaling pathway via STAT	3/15	151/18866	0.000213107	0.00203396	0.000753896	STAT3/KIT/FLT3	3
GO:0061437	renal system vasculature development	2/15	28/18866	0.000220387	0.00206425	0.000765124	PDGFRB/PDGFRA	2
GO:0061440	kidney vasculature development	2/15	28/18866	0.000220387	0.00206425	0.000765124	PDGFRB/PDGFRA	2
GO:1903579	negative regulation of ATP metabolic process	2/15	28/18866	0.000220387	0.00206425	0.000765124	STAT3/PARP1	2
GO:0002262	myeloid cell homeostasis	3/15	154/18866	0.000225827	0.00208925	0.000774389	STAT3/CASP3/KIT	3
GO:0062013	positive regulation of small molecule metabolic process	3/15	154/18866	0.000225827	0.00208925	0.000774389	STAT3/NOS3/SRC	3
GO:0035051	cardiocyte differentiation	3/15	158/18866	0.000243541	0.00223939	0.000830039	MAPK1/PDGFRB/PDGFRA	3
GO:0000723	telomere maintenance	3/15	161/18866	0.000257401	0.00235249	0.000871961	MAPK1/PARP1/SRC	3
GO:0007259	receptor signaling pathway via JAK-STAT	3/15	164/18866	0.000271763	0.00245401	0.000909589	STAT3/KIT/FLT3	3
GO:0046661	male sex differentiation	3/15	164/18866	0.000271763	0.00245401	0.000909589	PDGFRB/KIT/PDGFRA	3
GO:0051385	response to mineralocorticoid	2/15	32/18866	0.000288655	0.00259102	0.000960374	PARP1/SRC	2
GO:0042573	retinoic acid metabolic process	2/15	33/18866	0.000307137	0.00272448	0.00100984	CYP3A4/CYP3A5	2
GO:0048011	neurotrophin TRK receptor signaling pathway	2/15	33/18866	0.000307137	0.00272448	0.00100984	CASP3/SRC	2
GO:0032200	telomere organization	3/15	174/18866	0.000323364	0.00282692	0.00104781	MAPK1/PARP1/SRC	3
GO:0097696	receptor signaling pathway via STAT	3/15	174/18866	0.000323364	0.00282692	0.00104781	STAT3/KIT/FLT3	3
GO:0042908	xenobiotic transport	2/15	34/18866	0.000326183	0.00282692	0.00104781	ABCG2/ABCB1	2
GO:0070102	interleukin-6-mediated signaling pathway	2/15	34/18866	0.000326183	0.00282692	0.00104781	STAT3/SRC	2
GO:0048732	gland development	4/15	443/18866	0.000333291	0.00286403	0.00106157	MAPK1/PDGFRB/PDGFRA/SRC	4
GO:0010634	positive regulation of epithelial cell migration	3/15	176/18866	0.00033439	0.00286403	0.00106157	NOS3/SRC/KDR	3
GO:1901342	regulation of vasculature development	4/15	444/18866	0.000336162	0.00286403	0.00106157	STAT3/KIT/NOS3/KDR	4
GO:0098751	bone cell development	2/15	35/18866	0.000345793	0.00292952	0.00108584	KIT/SRC	2
GO:0050673	epithelial cell proliferation	4/15	453/18866	0.000362814	0.00303228	0.00112393	MAPK1/STAT3/KIT/KDR	4
GO:0050804	modulation of chemical synaptic transmission	4/15	454/18866	0.000365866	0.00303228	0.00112393	MAPK1/STAT3/KIT/SRC	4
GO:0010543	regulation of platelet activation	2/15	36/18866	0.000365965	0.00303228	0.00112393	NOS3/PDGFRA	2
GO:0032205	negative regulation of telomere maintenance	2/15	36/18866	0.000365965	0.00303228	0.00112393	PARP1/SRC	2
GO:0099177	regulation of trans-synaptic signaling	4/15	455/18866	0.000368937	0.0030402	0.00112687	MAPK1/STAT3/KIT/SRC	4
GO:0072521	purine-containing compound metabolic process	4/15	472/18866	0.000424032	0.0034664	0.00128484	STAT3/NOS3/PARP1/ABCG2	4
GO:0033146	regulation of intracellular estrogen receptor signaling pathway	2/15	39/18866	0.000429852	0.0034664	0.00128484	PARP1/SRC	2
GO:0038179	neurotrophin signaling pathway	2/15	39/18866	0.000429852	0.0034664	0.00128484	CASP3/SRC	2
GO:0045022	early endosome to late endosome transport	2/15	39/18866	0.000429852	0.0034664	0.00128484	MAPK1/SRC	2
GO:0072210	metanephric nephron development	2/15	40/18866	0.000452268	0.00362777	0.00134465	PDGFRB/PDGFRA	2
GO:0001667	ameboidal-type cell migration	4/15	481/18866	0.00045548	0.0036342	0.00134703	KIT/NOS3/SRC/KDR	4
GO:0071897	DNA biosynthetic process	3/15	196/18866	0.00045824	0.00363698	0.00134806	MAPK1/PDGFRB/SRC	3
GO:0042110	T cell activation	4/15	483/18866	0.00046269	0.003653	0.001354	STAT3/CASP3/KIT/SRC	4
GO:0006164	purine nucleotide biosynthetic process	3/15	197/18866	0.000465103	0.003653	0.001354	STAT3/NOS3/PARP1	3
GO:0038083	peptidyl-tyrosine autophosphorylation	2/15	41/18866	0.000475243	0.0037133	0.00137635	SRC/KDR	2
GO:0031032	actomyosin structure organization	3/15	200/18866	0.000486091	0.00377848	0.00140051	PDGFRB/PDGFRA/SRC	3
GO:0098927	vesicle-mediated transport between endosomal compartments	2/15	42/18866	0.000498776	0.0038572	0.00142969	MAPK1/SRC	2
GO:0071383	cellular response to steroid hormone stimulus	3/15	206/18866	0.000529877	0.00407681	0.00151109	PARP1/SRC/FLT3	3
GO:0050866	negative regulation of cell activation	3/15	207/18866	0.000537412	0.00410942	0.00152318	CASP3/NOS3/PDGFRA	3
GO:0045766	positive regulation of angiogenesis	3/15	208/18866	0.000545016	0.00410942	0.00152318	STAT3/NOS3/KDR	3
GO:0071222	cellular response to lipopolysaccharide	3/15	208/18866	0.000545016	0.00410942	0.00152318	MAPK1/NOS3/SRC	3
GO:0072522	purine-containing compound biosynthetic process	3/15	208/18866	0.000545016	0.00410942	0.00152318	STAT3/NOS3/PARP1	3
GO:0002573	myeloid leukocyte differentiation	3/15	210/18866	0.000560431	0.00420462	0.00155846	KIT/PARP1/SRC	3
GO:0035094	response to nicotine	2/15	45/18866	0.000572716	0.00427552	0.00158474	MAPK1/CASP3	2
GO:0017144	drug metabolic process	2/15	46/18866	0.000598474	0.00444581	0.00164786	CYP3A4/CYP3A5	2
GO:0042572	retinol metabolic process	2/15	47/18866	0.000624786	0.00461851	0.00171187	CYP3A4/CYP3A5	2
GO:0042445	hormone metabolic process	3/15	221/18866	0.00065023	0.00472447	0.00175115	PDGFRA/CYP3A4/CYP3A5	3
GO:0014911	positive regulation of smooth muscle cell migration	2/15	48/18866	0.000651651	0.00472447	0.00175115	PDGFRB/SRC	2
GO:0051972	regulation of telomerase activity	2/15	48/18866	0.000651651	0.00472447	0.00175115	MAPK1/SRC	2
GO:0060324	face development	2/15	48/18866	0.000651651	0.00472447	0.00175115	MAPK1/PDGFRA	2
GO:0071219	cellular response to molecule of bacterial origin	3/15	222/18866	0.000658823	0.00475361	0.00176195	MAPK1/NOS3/SRC	3
GO:0016485	protein processing	3/15	223/18866	0.000667487	0.00479319	0.00177662	CASP3/PARP1/SRC	3
GO:0030195	negative regulation of blood coagulation	2/15	50/18866	0.000707039	0.0050057	0.00185539	NOS3/PDGFRA	2
GO:0045981	positive regulation of nucleotide metabolic process	2/15	50/18866	0.000707039	0.0050057	0.00185539	STAT3/NOS3	2
GO:1900544	positive regulation of purine nucleotide metabolic process	2/15	50/18866	0.000707039	0.0050057	0.00185539	STAT3/NOS3	2
GO:0097191	extrinsic apoptotic signaling pathway	3/15	230/18866	0.000730192	0.00511163	0.00189465	CASP3/NOS3/SRC	3
GO:0048146	positive regulation of fibroblast proliferation	2/15	51/18866	0.00073556	0.00511163	0.00189465	PDGFRB/PDGFRA	2
GO:0071354	cellular response to interleukin-6	2/15	51/18866	0.00073556	0.00511163	0.00189465	STAT3/SRC	2
GO:1900047	negative regulation of hemostasis	2/15	51/18866	0.00073556	0.00511163	0.00189465	NOS3/PDGFRA	2
GO:0048738	cardiac muscle tissue development	3/15	231/18866	0.000739446	0.00511507	0.00189592	MAPK1/PDGFRB/PDGFRA	3
GO:0032210	regulation of telomere maintenance via telomerase	2/15	53/18866	0.000794252	0.00546909	0.00202715	MAPK1/SRC	2
GO:0006754	ATP biosynthetic process	2/15	54/18866	0.000824421	0.00565103	0.00209458	STAT3/PARP1	2
GO:0038093	Fc receptor signaling pathway	3/15	241/18866	0.000836142	0.00570544	0.00211475	MAPK1/KIT/SRC	3
GO:0050819	negative regulation of coagulation	2/15	55/18866	0.000855139	0.00578273	0.0021434	NOS3/PDGFRA	2
GO:0070741	response to interleukin-6	2/15	55/18866	0.000855139	0.00578273	0.0021434	STAT3/SRC	2
GO:0071216	cellular response to biotic stimulus	3/15	246/18866	0.000887373	0.00597392	0.00221426	MAPK1/NOS3/SRC	3
GO:0001541	ovarian follicle development	2/15	57/18866	0.000918215	0.00612685	0.00227095	KIT/SRC	2
GO:0030520	intracellular estrogen receptor signaling pathway	2/15	57/18866	0.000918215	0.00612685	0.00227095	PARP1/SRC	2
GO:0035306	positive regulation of dephosphorylation	2/15	58/18866	0.000950572	0.00631481	0.00234061	PDGFRB/SRC	2
GO:0031663	lipopolysaccharide-mediated signaling pathway	2/15	59/18866	0.000983474	0.00650473	0.00241101	MAPK1/NOS3	2
GO:0090257	regulation of muscle system process	3/15	256/18866	0.000995752	0.00655718	0.00243045	KIT/NOS3/PARP1	3
GO:0007611	learning or memory	3/15	260/18866	0.00104136	0.00682767	0.00253071	MAPK1/CASP3/KIT	3
GO:0001894	tissue homeostasis	3/15	261/18866	0.00105296	0.00687387	0.00254783	PDGFRB/NOS3/SRC	3
GO:0140115	export across plasma membrane	2/15	62/18866	0.00108544	0.00705537	0.0026151	ABCG2/ABCB1	2
GO:0030522	intracellular receptor signaling pathway	3/15	265/18866	0.0011002	0.00712063	0.00263929	STAT3/PARP1/SRC	3
GO:0051893	regulation of focal adhesion assembly	2/15	63/18866	0.00112051	0.00719037	0.00266514	SRC/KDR	2
GO:0090109	regulation of cell-substrate junction assembly	2/15	63/18866	0.00112051	0.00719037	0.00266514	SRC/KDR	2
GO:0032835	glomerulus development	2/15	64/18866	0.00115613	0.0073563	0.00272665	PDGFRB/PDGFRA	2
GO:0046686	response to cadmium ion	2/15	64/18866	0.00115613	0.0073563	0.00272665	MAPK1/KIT	2
GO:0009206	purine ribonucleoside triphosphate biosynthetic process	2/15	65/18866	0.00119228	0.00755447	0.0028001	STAT3/PARP1	2
GO:0009145	purine nucleoside triphosphate biosynthetic process	2/15	66/18866	0.00122898	0.00772209	0.00286223	STAT3/PARP1	2
GO:0150116	regulation of cell-substrate junction organization	2/15	66/18866	0.00122898	0.00772209	0.00286223	SRC/KDR	2
GO:0030239	myofibril assembly	2/15	67/18866	0.00126621	0.00792302	0.00293671	PDGFRB/PDGFRA	2
GO:0007004	telomere maintenance via telomerase	2/15	69/18866	0.00134229	0.00836437	0.00310029	MAPK1/SRC	2
GO:0072593	reactive oxygen species metabolic process	3/15	288/18866	0.00139807	0.00867607	0.00321583	PDGFRB/STAT3/NOS3	3
GO:0009201	ribonucleoside triphosphate biosynthetic process	2/15	71/18866	0.00142052	0.00870692	0.00322726	STAT3/PARP1	2
GO:0061180	mammary gland epithelium development	2/15	71/18866	0.00142052	0.00870692	0.00322726	MAPK1/SRC	2
GO:0060485	mesenchyme development	3/15	290/18866	0.00142613	0.00870692	0.00322726	MAPK1/PDGFRB/NOS3	3
GO:0097193	intrinsic apoptotic signaling pathway	3/15	290/18866	0.00142613	0.00870692	0.00322726	CASP3/PARP1/SRC	3
GO:0061515	myeloid cell development	2/15	72/18866	0.00146043	0.00884472	0.00327834	KIT/SRC	2
GO:0070988	demethylation	2/15	72/18866	0.00146043	0.00884472	0.00327834	CYP3A4/CYP3A5	2
GO:0051604	protein maturation	3/15	293/18866	0.0014689	0.0088604	0.00328415	CASP3/PARP1/SRC	3
GO:0051146	striated muscle cell differentiation	3/15	295/18866	0.00149786	0.00899907	0.00333555	PDGFRB/CASP3/PDGFRA	3
GO:0031647	regulation of protein stability	3/15	296/18866	0.00151247	0.0090508	0.00335472	MAPK1/CASP3/SRC	3
GO:0033143	regulation of intracellular steroid hormone receptor signaling pathway	2/15	75/18866	0.00158338	0.00934773	0.00346478	PARP1/SRC	2
GO:0035019	somatic stem cell population maintenance	2/15	75/18866	0.00158338	0.00934773	0.00346478	STAT3/KIT	2
GO:0043627	response to estrogen	2/15	75/18866	0.00158338	0.00934773	0.00346478	MAPK1/PDGFRB	2
GO:0010632	regulation of epithelial cell migration	3/15	301/18866	0.00158688	0.00934773	0.00346478	NOS3/SRC/KDR	3
GO:0050890	cognition	3/15	302/18866	0.00160204	0.00940028	0.00348426	MAPK1/CASP3/KIT	3
GO:0006278	RNA-dependent DNA biosynthetic process	2/15	76/18866	0.00162543	0.00950059	0.00352144	MAPK1/SRC	2
GO:0051057	positive regulation of small GTPase mediated signal transduction	2/15	78/18866	0.00171112	0.0099245	0.00367856	PDGFRB/SRC	2
GO:0061045	negative regulation of wound healing	2/15	78/18866	0.00171112	0.0099245	0.00367856	NOS3/PDGFRA	2
GO:0016236	macroautophagy	3/15	310/18866	0.00172658	0.00997578	0.00369757	CASP3/SRC/KDR	3

## Sheet: CC
ID	Description	GeneRatio	BgRatio	pvalue	p.adjust	qvalue	geneID	Count
GO:0045121	membrane raft	6/15	329/19559	9.53321e-08	2.88638e-06	1.71172e-06	MAPK1/CASP3/NOS3/SRC/ABCG2/KDR	6
GO:0098857	membrane microdomain	6/15	330/19559	9.70587e-08	2.88638e-06	1.71172e-06	MAPK1/CASP3/NOS3/SRC/ABCG2/KDR	6
GO:0098589	membrane region	6/15	343/19559	1.2196e-07	2.88638e-06	1.71172e-06	MAPK1/CASP3/NOS3/SRC/ABCG2/KDR	6
GO:0005901	caveola	3/15	82/19559	3.11621e-05	0.000553128	0.000328023	MAPK1/NOS3/SRC	3
GO:0044853	plasma membrane raft	3/15	113/19559	8.12185e-05	0.0011533	0.000683945	MAPK1/NOS3/SRC	3
GO:0009897	external side of plasma membrane	4/15	417/19559	0.000230691	0.00272985	0.00161889	KIT/PDGFRA/ABCG2/ABCB1	4

## Sheet: MF
ID	Description	GeneRatio	BgRatio	pvalue	p.adjust	qvalue	geneID	Count
GO:0004713	protein tyrosine kinase activity	6/15	135/18352	6.71609e-10	6.5795e-08	1.95614e-08	PDGFRB/KIT/PDGFRA/SRC/FLT3/KDR	6
GO:0004714	transmembrane receptor protein tyrosine kinase activity	5/15	61/18352	1.0045e-09	6.5795e-08	1.95614e-08	PDGFRB/KIT/PDGFRA/FLT3/KDR	5
GO:0019199	transmembrane receptor protein kinase activity	5/15	80/18352	4.02415e-09	1.75721e-07	5.22434e-08	PDGFRB/KIT/PDGFRA/FLT3/KDR	5
GO:0035258	steroid hormone receptor binding	4/15	81/18352	4.63212e-07	1.51702e-05	4.51022e-06	STAT3/PARP1/SRC/FLT3	4
GO:0016922	nuclear receptor binding	4/15	101/18352	1.12587e-06	2.94979e-05	8.76996e-06	STAT3/PARP1/SRC/FLT3	4
GO:0019838	growth factor binding	4/15	136/18352	3.69678e-06	7.33198e-05	2.17986e-05	PDGFRB/PDGFRA/FLT3/KDR	4
GO:0020037	heme binding	4/15	138/18352	3.91785e-06	7.33198e-05	2.17986e-05	NOS3/SRC/CYP3A4/CYP3A5	4
GO:0035257	nuclear hormone receptor binding	4/15	144/18352	4.6401e-06	7.53033e-05	2.23883e-05	STAT3/PARP1/SRC/FLT3	4
GO:0046906	tetrapyrrole binding	4/15	148/18352	5.17351e-06	7.53033e-05	2.23883e-05	NOS3/SRC/CYP3A4/CYP3A5	4
GO:0051427	hormone receptor binding	4/15	177/18352	1.05073e-05	0.000137646	4.09233e-05	STAT3/PARP1/SRC/FLT3	4
GO:0008401	retinoic acid 4-hydroxylase activity	2/15	10/18352	2.79542e-05	0.000332909	9.89767e-05	CYP3A4/CYP3A5	2
GO:0048407	platelet-derived growth factor binding	2/15	11/18352	3.41501e-05	0.000372806	0.000110838	PDGFRB/PDGFRA	2
GO:0061629	RNA polymerase II-specific DNA-binding transcription factor binding	4/15	267/18352	5.26997e-05	0.000527958	0.000156966	STAT3/PARP1/SRC/FLT3	4
GO:0015562	efflux transmembrane transporter activity	2/15	14/18352	5.6423e-05	0.000527958	0.000156966	ABCG2/ABCB1	2
GO:0005161	platelet-derived growth factor receptor binding	2/15	15/18352	6.50727e-05	0.000532782	0.000158401	PDGFRB/PDGFRA	2
GO:0035259	glucocorticoid receptor binding	2/15	15/18352	6.50727e-05	0.000532782	0.000158401	STAT3/FLT3	2
GO:0004497	monooxygenase activity	3/15	101/18352	7.01612e-05	0.000540654	0.000160741	NOS3/CYP3A4/CYP3A5	3
GO:0140297	DNA-binding transcription factor binding	4/15	347/18352	0.000145397	0.00105817	0.000314601	STAT3/PARP1/SRC/FLT3	4
GO:0070330	aromatase activity	2/15	25/18352	0.000185046	0.00123655	0.000367635	CYP3A4/CYP3A5	2
GO:0070851	growth factor receptor binding	3/15	141/18352	0.000188786	0.00123655	0.000367635	PDGFRB/PDGFRA/SRC	3
GO:0042910	xenobiotic transmembrane transporter activity	2/15	27/18352	0.000216299	0.0013493	0.000401157	ABCG2/ABCB1	2
GO:0016705	oxidoreductase activity, acting on paired donors, with incorporation or reduction of molecular oxygen	3/15	162/18352	0.000284176	0.00169214	0.000503086	NOS3/CYP3A4/CYP3A5	3
GO:0016712	oxidoreductase activity, acting on paired donors, with incorporation or reduction of molecular oxygen, reduced flavin or flavoprotein as one donor, and incorporation of one atom of oxygen	2/15	35/18352	0.000365279	0.0020805	0.00061855	CYP3A4/CYP3A5	2
GO:0019825	oxygen binding	2/15	36/18352	0.000386583	0.0021101	0.00062735	CYP3A4/CYP3A5	2
GO:0008395	steroid hydroxylase activity	2/15	38/18352	0.000430971	0.00225829	0.000671407	CYP3A4/CYP3A5	2
GO:0042169	SH2 domain binding	2/15	41/18352	0.000501986	0.00252924	0.000751962	KIT/SRC	2
GO:0030331	estrogen receptor binding	2/15	42/18352	0.000526836	0.00255613	0.000759959	PARP1/SRC	2
GO:0016709	oxidoreductase activity, acting on paired donors, with incorporation or reduction of molecular oxygen, NAD(P)H as one donor, and incorporation of one atom of oxygen	2/15	45/18352	0.000604913	0.00283013	0.00084142	NOS3/CYP3A4	2
GO:0097110	scaffold protein binding	2/15	60/18352	0.00107388	0.00485098	0.00144224	NOS3/SRC	2
GO:0051219	phosphoprotein binding	2/15	85/18352	0.00214057	0.00934714	0.00277898	MAPK1/SRC	2

## Sheet: KEGG
ID	Description	GeneRatio	BgRatio	pvalue	p.adjust	qvalue	geneID	Count
hsa01521	EGFR tyrosine kinase inhibitor resistance	6/15	79/8223	3.03014e-09	4.87852e-07	2.42411e-07	MAPK1/PDGFRB/STAT3/PDGFRA/SRC/KDR	6
hsa05230	Central carbon metabolism in cancer	5/15	70/8223	1.08717e-07	8.75173e-06	4.34869e-06	MAPK1/PDGFRB/KIT/PDGFRA/FLT3	5
hsa04010	MAPK signaling pathway	7/15	294/8223	3.49886e-07	1.87772e-05	9.33028e-06	MAPK1/PDGFRB/CASP3/KIT/PDGFRA/FLT3/KDR	7
hsa04015	Rap1 signaling pathway	6/15	210/8223	1.0668e-06	3.97019e-05	1.97277e-05	MAPK1/PDGFRB/KIT/PDGFRA/SRC/KDR	6
hsa04151	PI3K-Akt signaling pathway	7/15	354/8223	1.23298e-06	3.97019e-05	1.97277e-05	MAPK1/PDGFRB/KIT/NOS3/PDGFRA/FLT3/KDR	7
hsa04014	Ras signaling pathway	6/15	236/8223	2.11303e-06	5.66995e-05	2.81737e-05	MAPK1/PDGFRB/KIT/PDGFRA/FLT3/KDR	6
hsa04370	VEGF signaling pathway	4/15	59/8223	3.07641e-06	7.07574e-05	3.51589e-05	MAPK1/NOS3/SRC/KDR	4
hsa05221	Acute myeloid leukemia	4/15	67/8223	5.13664e-06	0.000103375	5.13664e-05	MAPK1/STAT3/KIT/FLT3	4
hsa05206	MicroRNAs in cancer	6/15	310/8223	1.02657e-05	0.000183642	9.12509e-05	MAPK1/PDGFRB/STAT3/CASP3/PDGFRA/ABCB1	6
hsa04540	Gap junction	4/15	88/8223	1.52783e-05	0.000245981	0.000122227	MAPK1/PDGFRB/PDGFRA/SRC	4
hsa04510	Focal adhesion	5/15	203/8223	2.14274e-05	0.000301454	0.000149791	MAPK1/PDGFRB/PDGFRA/SRC/KDR	5
hsa05205	Proteoglycans in cancer	5/15	205/8223	2.24686e-05	0.000301454	0.000149791	MAPK1/STAT3/CASP3/SRC/KDR	5
hsa04933	AGE-RAGE signaling pathway in diabetic complications	4/15	100/8223	2.53617e-05	0.000314095	0.000156072	MAPK1/STAT3/CASP3/NOS3	4
hsa05417	Lipid and atherosclerosis	5/15	215/8223	2.8283e-05	0.000325254	0.000161617	MAPK1/STAT3/CASP3/NOS3/SRC	5
hsa05163	Human cytomegalovirus infection	5/15	225/8223	3.5211e-05	0.000377931	0.000187792	MAPK1/STAT3/CASP3/PDGFRA/SRC	5
hsa04072	Phospholipase D signaling pathway	4/15	148/8223	0.000117859	0.00118596	0.000589297	MAPK1/PDGFRB/KIT/PDGFRA	4
hsa05161	Hepatitis B	4/15	162/8223	0.000167245	0.00158391	0.000787038	MAPK1/STAT3/CASP3/SRC	4
hsa04917	Prolactin signaling pathway	3/15	70/8223	0.000249824	0.00223454	0.00111033	MAPK1/STAT3/SRC	3
hsa05218	Melanoma	3/15	72/8223	0.00027159	0.00230137	0.00114354	MAPK1/PDGFRB/PDGFRA	3
hsa05214	Glioma	3/15	75/8223	0.000306486	0.00246722	0.00122595	MAPK1/PDGFRB/PDGFRA	3
hsa05167	Kaposi sarcoma-associated herpesvirus infection	4/15	194/8223	0.000334317	0.0025631	0.00127359	MAPK1/STAT3/CASP3/SRC	4
hsa05203	Viral carcinogenesis	4/15	204/8223	0.000404982	0.00296373	0.00147266	MAPK1/STAT3/CASP3/SRC	4
hsa05207	Chemical carcinogenesis - receptor activation	4/15	212/8223	0.000468794	0.00328156	0.00163059	MAPK1/STAT3/SRC/CYP3A4	4
hsa04976	Bile secretion	3/15	89/8223	0.000507592	0.0034051	0.00169197	ABCG2/CYP3A4/ABCB1	3
hsa04810	Regulation of actin cytoskeleton	4/15	229/8223	0.000627913	0.00401387	0.00199447	MAPK1/PDGFRB/PDGFRA/SRC	4
hsa05215	Prostate cancer	3/15	97/8223	0.000653244	0.00401387	0.00199447	MAPK1/PDGFRB/PDGFRA	3
hsa05231	Choline metabolism in cancer	3/15	98/8223	0.000673133	0.00401387	0.00199447	MAPK1/PDGFRB/PDGFRA	3
hsa04020	Calcium signaling pathway	4/15	240/8223	0.000749457	0.00430938	0.00214131	PDGFRB/NOS3/PDGFRA/KDR	4
hsa04066	HIF-1 signaling pathway	3/15	109/8223	0.000917954	0.00509623	0.00253229	MAPK1/STAT3/NOS3	3
hsa05145	Toxoplasmosis	3/15	112/8223	0.000993321	0.00533082	0.00264886	MAPK1/STAT3/CASP3	3
hsa04611	Platelet activation	3/15	124/8223	0.00133389	0.00692761	0.00344229	MAPK1/NOS3/SRC	3
hsa04926	Relaxin signaling pathway	3/15	129/8223	0.00149503	0.00752188	0.00373758	MAPK1/NOS3/SRC	3
hsa04210	Apoptosis	3/15	136/8223	0.00174054	0.00849174	0.0042195	MAPK1/CASP3/PARP1	3
hsa04915	Estrogen signaling pathway	3/15	138/8223	0.00181506	0.00852409	0.00423557	MAPK1/NOS3/SRC	3
hsa05418	Fluid shear stress and atherosclerosis	3/15	139/8223	0.00185306	0.00852409	0.00423557	NOS3/SRC/KDR	3
